# Supplementary material for: Hysteretic slit-snapping and multistability in buckled beams with partial cuts
Source: Sci Adv. 2026 Feb 13;12(7):eaeb9750. doi: 10.1126/sciadv.aeb9750 (PMC12904158; doi:10.1126/sciadv.aeb9750)
Supplement: Supplementary file 2 — Movies S1 to S10 [file sciadv.aeb9750_movies_s1_to_s10.zip]

Archive with 10 entries (10 files):
- aeb9750_movie_s1.mp4
- aeb9750_movie_s2.mp4
- aeb9750_movie_s3.mp4
- aeb9750_movie_s4.mp4
- aeb9750_movie_s5.mp4
- aeb9750_movie_s6.mp4
- aeb9750_movie_s7.mp4
- aeb9750_movie_s8.mp4
- aeb9750_movie_s9.mp4
- aeb9750_movie_s10.mp4
